# Supplementary material for: Effects of the Interactions Between Food Additive Titanium Dioxide and Matrices on Genotoxicity
Source: Int J Mol Sci. 2025 Jan 13;26(2):617. doi: 10.3390/ijms26020617 (PMC11765690; doi:10.3390/ijms26020617)
Supplement: Supplementary file 1 [file ijms-26-00617-s001.zip]

Archive with 1 entries (1 files):
- ijms-3380671-supplementary.pdf
